# Supplementary material for: Improving Cohort-Hospital Matching Accuracy through Standardization and Validation of Participant Identifiable Information
Source: Children (Basel). 2022 Dec 7;9(12):1916. doi: 10.3390/children9121916 (PMC9776599; doi:10.3390/children9121916)
Supplement: Supplementary file 1 [file children-09-01916-s001.zip]

Archive with 1 entries (1 files):
- children-2001796-supplementary.pdf
